# Supplementary material for: In Silico Whole Genome Sequencer and Analyzer (iWGS): a Computational Pipeline to Guide the Design and Analysis of de novo Genome Sequencing Studies
Source: G3 (Bethesda). 2016 Sep 15;6(11):3655–62. doi: 10.1534/g3.116.034249 (PMC5100864; doi:10.1534/g3.116.034249)
Supplement: Supplemental Material [file supp_g3.116.034249_TableS1.xlsx]

## Sheet: Table S1
Table S1. Characteristics of genomes selected for case studies.
Case study	Genome*		Genome size (bp)	Number of chromosomes (or scaffolds)	Longest chromosome (or scaffold)	N50 of chromosome (or scaffold)	GC content	Repeat content	Data source
I	Zymoseptoria tritici		39686251	21	6088797	2674951	0.5214	0.1564	http://genome.jgi.doe.gov/pages/dynamicOrganismDownload.jsf?organism=Mycgr3
	Pseudocercospora fijiensis		74141167	56	11880248	5901819	0.4517	0.5061	http://genomeportal.jgi.doe.gov/Mycfi2/Mycfi2.home.html
	Cenococcum geophilum (≥ 2,500kb)**		73081667	19	6408476	4121548	0.3775	0.7454	http://genome.jgi.doe.gov/pages/dynamicOrganismDownload.jsf?organism=Cenge3
	Cenococcum geophilum (full)		177557160	268	6408476	2235929	0.3752	0.7616
II	Saccharomyces cerevisiae S288C	nuclear genome	12071326	16	1531933	924431	0.383		ftp://ftp.ncbi.nlm.nih.gov/genomes/all/GCF_000146045.2_R64
		mitochondrial genome	85779	1	85779	85779	0.1711
III	Arabidopsis thaliana		119146348	5	30427671	23459830	0.3603		ftp://ftp.arabidopsis.org/home/tair/Sequences/whole_chromosomes
	Drosophila melanogaster		137547960	7	32079331	25286936	0.4208		ftp://ftp.ncbi.nlm.nih.gov/genomes/all/GCF_000001215.4_Release_6_plus_ISO1_MT
	Plasmodium falciparum 3D7		23292622	14	3291936	1687656	0.1934		http://plasmodb.org/common/downloads/release-24/Pfalciparum3D7/fasta/data
	Plasmodium falciparum IT (real data analysis)		Datasets used for the real data analysis were downloded from the NCBI SRA database BioProject: PRJEB2179.						LIB1: ERR1343009 / LIB2: ERR022557 / LIB3: longest 60x reads from the following libraries: ERR601535..ERR601536, ERR634087..ERR634095, ERR654500 / LIB4: ERR713965 / LIB5: subsampled 10x from LIB3.
* nuclear genome unless otherwise indicated
** only scaffolds larger than 2,500kb were used in the case study
Reference:
Z. tritici	Goodwin SB, M'Barek S B, Dhillon B, Wittenberg AH, Crane CF, Hane JK, Foster AJ, Van der Lee TA, Grimwood J, Aerts A, et al. 2011. Finished genome of the fungal wheat pathogen Mycosphaerella graminicola reveals dispensome structure, chromosome plasticity, and stealth pathogenesis. PLoS Genet. 7:e1002070.
P. fijiensis	Ohm RA, Feau N, Henrissat B, Schoch CL, Horwitz BA, Barry KW, Condon BJ, Copeland AC, Dhillon B, Glaser F, et al. 2012. Diverse lifestyles and strategies of plant pathogenesis encoded in the genomes of eighteen Dothideomycetes fungi. PLoS Pathog. 8:e1003037.
C. geophilum	http://genome.jgi.doe.gov/Cenge3
S. cerevisiae: nuclear	Mewes HW, Albermann K, Bahr M, Frishman D, Gleissner A, Hani J, Heumann K, Kleine K, Maierl A, Oliver SG, et al. 1997. Overview of the yeast genome. Nature. 387:7-65.
S. cerevisiae: mitochondrial	Foury F, Roganti T, Lecrenier N, Purnelle B. 1998. The complete sequence of the mitochondrial genome of Saccharomyces cerevisiae. FEBS Lett. 440:325-331.
A. thaliana	Arabidopsis Genome Initiative. 2000. Analysis of the genome sequence of the flowering plant Arabidopsis thaliana. Nature. 408:796-815.
D. melanogaster	Adams MD, Celniker SE, Holt RA, Evans CA, Gocayne JD, Amanatides PG, Scherer SE, Li PW, Hoskins RA, Galle RF, et al. 2000. The genome sequence of Drosophila melanogaster. Science. 287:2185-2195.
P. falciparum 3D7	Gardner MJ, Hall N, Fung E, White O, Berriman M, Hyman RW, Carlton JM, Pain A, Nelson KE, Bowman S, et al. 2002. Genome sequence of the human malaria parasite Plasmodium falciparum. Nature. 419:498-511.
