# Supplementary material for: In Silico Whole Genome Sequencer and Analyzer (iWGS): a Computational Pipeline to Guide the Design and Analysis of de novo Genome Sequencing Studies
Source: G3 (Bethesda). 2016 Sep 15;6(11):3655–62. doi: 10.1534/g3.116.034249 (PMC5100864; doi:10.1534/g3.116.034249)
Supplement: Supplemental Material [file supp_g3.116.034249_TableS2.xlsx]

## Sheet: Table S2 - Case Study I
Table S2 i. Complete QUAST report for de novo assemblies generated in the Case study I (best-performing strategy highlighted in light green).
		ILMN1	ILMN2	ILMN3	ILMN4	ILMN5	ILMN6	ILMN7	META	ILMN8	PACB1	PACB2	PACB3	HYBR	HYBR2
Zymoseptoria tritici	Contigs #	3366	105	109	1830	413	2837	185	137	601	21	21	28	1934	130
	Reference contigs #	21	21	21	21	21	21	21	21	21	21	21	21	21	21
	Min contig	500	1174	501	500	504	500	500	1008	509	400938	404558	2270	500	1016
	Max contig	1038188	6087768	3454086	2487080	1204145	1695803	9170456	3326034	1674039	6074226	6082911	6023694	1114515	1776864
	N50	203946 COUNT: 54	1839912 COUNT: 7	2156145 COUNT: 8	624338 COUNT: 17	265607 COUNT: 48	259160 COUNT: 38	1564874 COUNT: 6	751669 COUNT: 17	329085 COUNT: 30	2683747 COUNT: 6	2667590 COUNT: 6	2507942 COUNT: 6	239964 COUNT: 51	585283 COUNT: 22
	Genome size	39686251	39686251	39686251	39686251	39686251	39686251	39686251	39686251	39686251	39686251	39686251	39686251	39686251	39686251
	Assembly size	41147398	40319364	40453523	40135691	36662017	37489575	40860081	38689589	39355292	39480602	39547522	39006638	37667795	38468285
	Chaff bases	0	0	0	0	0	0	0	0	0	0	0	0	0	0
	Missing reference bases	15914(0.04%)	69134(0.17%)	40806(0.10%)	2585246(6.51%)	5586158(14.08%)	342428(0.86%)	62599(0.16%)	240500(0.61%)	84925(0.21%)	104701(0.26%)	66615(0.17%)	487558(1.23%)	224368(0.57%)	1344156(3.39%)
	Missing assembly bases	1363341(3.31%)	1142245(2.83%)	1055079(2.61%)	4958391(12.35%)	3119263(8.51%)	242139(0.65%)	2016725(4.94%)	1770(0.00%)	5800(0.01%)	2750(0.01%)	4(0.00%)	66(0.00%)	73125(0.19%)	309880(0.81%)
	Missing assembly contigs	0(0.00%)	0(0.00%)	0(0.00%)	0(0.00%)	0(0.00%)	0(0.00%)	0(0.00%)	0(0.00%)	0(0.00%)	0(0.00%)	0(0.00%)	0(0.00%)	0(0.00%)	0(0.00%)
	Duplicated reference bases	502288	90711	158846	75314	28188	383390	184294	12143	10256	62647	0	145776	454183	119411
	Compressed reference bases	1316021	1011608	933299	2598484	658731	3741078	2009223	986588	471970	194263	134334	313596	3339727	664670
	Bad trim	159990	119943	220176	435893	241788	82157	471842	2	0	258	4	55	19906	93359
	Avg idy	99.97	99.98	99.98	100	99.98	99.96	99.99	99.98	100	99.99	99.99	99.74	99.94	99.77
	SNPs	4304	654	2601	239	3456	8077	1665	1108	331	323	170	6497	15702	6947
	Indels < 5bp	202	30	217	56	340	125	511	41	13	846	928	96210	646	78073
	Indels >= 5	123	108	323	525	2316	123	3471	99	21	171	2	21	55	354
	Inversions	0	1	20	0	4	3	277	0	1	0	0	0	3	3
	Relocation	11	95	581	193	479	28	927	13	2	19	0	0	12	23
	Translocation	17	14	123	4	35	28	87	8	7	2	0	0	99	9
	Corrected contig #	3535	613	1474	3127	2311	2997	5726	261	659	215	23	49	1874	484
	Corrected assembly size	39314203	39106924	39212398	35005759	33280034	36905810	38323032	38717908	39349860	39443802	39548082	38955846	37223392	37988061
	Min correct contig	500	566	500	500	502	500	500	566	509	931	11262	6272	500	500
	Max correct contig	578934	1392208	752808	392775	196072	661565	83844	1933960	1495908	2280810	6082955	4588643	929704	1222882
	Corrected N50	103698 COUNT: 103	267258 COUNT: 40	186551 COUNT: 61	43708 COUNT: 253	30101 COUNT: 343	106908 COUNT: 96	13852 COUNT: 834	405555 COUNT: 29	283497 COUNT: 38	434124 COUNT: 26	2667608 COUNT: 6	1367944 COUNT: 10	142792 COUNT: 73	218291 COUNT: 51
	Estimated cost†	934.69								262.26	1903.89			1667.84
Pseudocercospora fijiensis	Contigs #	22917	947	3643	12138	2236	12995	27945	1179	6666	89	42	107	10841	753
	Reference contigs #	56	56	56	56	56	56	56	56	56	56	56	56	56	56
	Min contig	500	1013	500	500	500	500	500	1006	500	16686	37444	1084	500	942
	Max contig	300298	1665835	912930	102811	411987	310599	6487	541444	315857	6536246	8771864	5832084	319913	425704
	N50	17166 COUNT: 839	315719 COUNT: 66	114279 COUNT: 168	1266 COUNT: 4097	22030 COUNT: 600	5599 COUNT: 1117	0 COUNT: 0	48444 COUNT: 379	47207 COUNT: 412	2172034 COUNT: 9	4676272 COUNT: 6	1716955 COUNT: 13	12413 COUNT: 741	79671 COUNT: 256
	Genome size	74141167	74141167	74141167	74141167	74141167	74141167	74141167	74141167	74141167	74141167	74141167	74141167	74141167	74141167
	Assembly size	79337433	79202593	78706386	42792839	45823153	50818862	25581539	53468415	72001794	75291227	73375217	69449274	50903401	55576000
	Chaff bases	0	0	0	0	0	0	0	0	0	0	0	0	0	0
	Missing reference bases	621220(0.84%)	884644(1.19%)	4178011(5.64%)	25286456(34.11%)	37439736(50.50%)	4707129(6.35%)	30285170(40.85%)	7638388(10.30%)	630281(0.85%)	507304(0.68%)	490707(0.66%)	1867502(2.52%)	4546654(6.13%)	12624904(17.03%)
	Missing assembly bases	12401998(15.63%)	13673543(17.26%)	23045305(29.28%)	17(0.00%)	10250678(22.37%)	403884(0.79%)	2494963(9.75%)	10194(0.02%)	28275(0.04%)	377152(0.50%)	369(0.00%)	447(0.00%)	233473(0.46%)	1434373(2.58%)
	Missing assembly contigs	1(0.00%)	0(0.00%)	0(0.00%)	0(0.00%)	0(0.00%)	0(0.00%)	10(0.04%)	0(0.00%)	0(0.00%)	0(0.00%)	0(0.00%)	0(0.00%)	0(0.00%)	0(0.00%)
	Duplicated reference bases	1793506	440058	961016	165806	82239	1078822	617357	132619	188955	1580242	63740	92447	1421101	683621
	Compressed reference bases	15620293	13757907	21577400	8072240	1351284	27965042	27535431	16425772	3956663	848167	637518	3639353	27756686	10518246
	Bad trim	1695913	725548	3404375	17	690507	119828	135024	6014	1275	54037	211	24	94698	755458
	Avg idy	99.91	99.96	99.94	100	99.96	99.89	99.81	99.96	99.99	99.97	99.98	99.68	99.88	99.51
	SNPs	21511	5384	18250	1195	7821	34784	27636	3610	2235	9673	6096	24664	41780	24308
	Indels < 5bp	597	359	1089	13	769	892	675	248	73	5767	7876	195419	1136	229772
	Indels >= 5	300	678	1394	0	5453	288	22406	269	110	1297	690	659	199	1320
	Inversions	11	10	89	0	11	14	162	2	9	0	0	0	19	9
	Relocation	30	254	1725	0	1017	28	222	20	4	79	1	7	34	52
	Translocation	168	159	1596	3	132	224	2626	45	64	16	1	5	283	57
	Corrected contig #	22606	5543	11682	11874	5330	12754	17276	1512	6936	1631	740	803	10349	2208
	Corrected assembly size	64895248	65238479	53664194	42634718	34672663	49485346	11424073	53444278	71945095	73592055	73344376	69518729	49444757	53372639
	Min correct contig	500	505	500	500	500	500	500	526	500	504	623	531	500	501
	Max correct contig	169357	284566	222797	102811	82835	180129	4600	284566	315857	519438	2124109	1114813	187007	296272
	Corrected N50	8633 COUNT: 1384	39063 COUNT: 467	10106 COUNT: 1145	1269 COUNT: 4093	0 COUNT: 0	4489 COUNT: 1764	0 COUNT: 0	41697 COUNT: 446	40189 COUNT: 469	99338 COUNT: 220	209628 COUNT: 102	163683 COUNT: 129	8553 COUNT: 1166	35505 COUNT: 522
	Estimated cost†	1153.2								333.68	3123.6			2089.64
Cenococcum geophilum (≥ 2,500kb)	Contigs #	6985	287	2059	27967	4784	20474	11872	1703	4423	24	19	20	18189	907
	Reference contigs #	19	19	19	19	19	19	19	19	19	19	19	19	19	19
	Min contig	500	1003	500	500	500	500	500	1009	503	18155	2536628	1406259	500	2147
	Max contig	245417	4153779	950024	259835	293274	378494	75970	332745	212134	6029102	6399807	6362517	378717	490633
	N50	37594 COUNT: 532	2233578 COUNT: 13	331751 COUNT: 73	33565 COUNT: 537	8533 COUNT: 1318	10167 COUNT: 954	9250 COUNT: 2355	40645 COUNT: 504	28492 COUNT: 776	3235969 COUNT: 9	4115112 COUNT: 7	4076672 COUNT: 7	19618 COUNT: 658	103172 COUNT: 211
	Genome size	73081667	73081667	73081667	73081667	73081667	73081667	73081667	73081667	73081667	73081667	73081667	73081667	73081667	73081667
	Assembly size	77433534	75048887	81945361	88143211	48965378	68570847	71758809	59935327	72081700	72903041	72873149	72200532	68985345	64415171
	Chaff bases	0	0	0	0	0	0	0	0	0	0	0	0	0	0
	Missing reference bases	903783(1.24%)	782785(1.07%)	9245370(12.65%)	7164292(9.80%)	49041268(67.10%)	4381847(6.00%)	1384037(1.89%)	12126335(16.59%)	812945(1.11%)	258795(0.35%)	183615(0.25%)	732240(1.00%)	4044902(5.53%)	10359771(14.18%)
	Missing assembly bases	4098467(5.29%)	2564202(3.42%)	19223754(23.46%)	23164172(26.28%)	25274196(51.62%)	259126(0.38%)	597975(0.83%)	13071(0.02%)	6240(0.01%)	61180(0.08%)	16845(0.02%)	17606(0.02%)	287421(0.42%)	1273729(1.98%)
	Missing assembly contigs	2(0.03%)	0(0.00%)	0(0.00%)	0(0.00%)	0(0.00%)	0(0.00%)	2(0.02%)	0(0.00%)	0(0.00%)	0(0.00%)	0(0.00%)	0(0.00%)	0(0.00%)	0(0.00%)
	Duplicated reference bases	925344	347006	185728	90788	14433	744571	153602	164452	98415	68772	10806	11634	776061	399689
	Compressed reference bases	843564	633140	2332478	3125157	377967	2268686	1759087	1377783	619309	115716	30263	81897	2119575	754299
	Bad trim	235696	207210	520354	101410	850352	89547	123971	8733	3840	6998	1066	809	109948	458175
	Avg idy	99.93	99.95	99.95	99.99	99.96	99.89	99.89	99.95	99.98	99.97	99.97	99.67	99.87	99.34
	SNPs	15064	7291	7437	423	6120	18054	12179	6912	6431	2268	51	14260	21139	39000
	Indels < 5bp	687	1701	2393	272	557	704	3054	728	137	3678	19188	225720	2890	341738
	Indels >= 5	1144	1924	8896	1447	7415	666	4291	236	14	667	1259	1274	595	2228
	Inversions	4	2	44	0	5	13	46	4	1	0	0	0	11	4
	Relocation	24	181	2767	111	1984	25	158	18	2	67	2	4	20	41
	Translocation	111	80	536	17	53	332	1250	64	30	26	0	0	367	37
	Corrected contig #	8947	3484	16443	33300	7549	21447	17558	2039	4474	846	1270	1291	19095	3125
	Corrected assembly size	72608055	72261828	61114627	64705683	21943753	68088111	70914595	59940830	72050112	72847289	72871077	72276976	68444120	62532409
	Min correct contig	500	516	500	500	500	500	500	516	521	504	502	512	500	501
	Max correct contig	111638	275944	111744	91120	50712	193696	75970	189432	212134	617303	574224	509811	246458	309400
	Corrected N50	15856 COUNT: 1323	40218 COUNT: 532	7062 COUNT: 2002	2487 COUNT: 5640	0 COUNT: 0	7624 COUNT: 1725	6502 COUNT: 3167	35711 COUNT: 583	27896 COUNT: 790	174565 COUNT: 127	100865 COUNT: 220	98318 COUNT: 229	12416 COUNT: 1260	40314 COUNT: 490
	Estimated cost†	1146.48								331.48	3086.09			2076.67
†The cost is estimated based on the latest pricing information avalibale at the Sequencing and Genomic Technologies Shared Resource of Duke University (www.dugsim.net/estimate_cost)

## Sheet: Table S2 - Case Study II
Table S2 ii. QUAST report for de novo assemblies generated in the Case study II (best-performing strategy highlighted in light green).
			ILMN1	ILMN2	ILMN3	ILMN4	ILMN5	ILMN6	ILMN7	ILMN8	PACB1	PACB2	PACB3	HYBR1	HYBR2
Saccharomyces cerevisiae 1 nuclear copy : 50 mitochondrial copies	Overall statistics	Contigs #	292	70	90	192	126	232	119	237	19	18	18	78	31
		Reference contigs #	16 nuclear + 1 mito	16 nuclear + 1 mito	16 nuclear + 1 mito	16 nuclear + 1 mito	16 nuclear + 1 mito	16 nuclear + 1 mito	16 nuclear + 1 mito	16 nuclear + 1 mito	16 nuclear + 1 mito	16 nuclear + 1 mito	16 nuclear + 1 mito	16 nuclear + 1 mito	16 nuclear + 1 mito
		Min contig	500	950	504	506	504	502	503	509	12608	131601	24292	513	9075
		Max contig	920000	970568	1084556	1074868	1079389	889895	1145496	535320	1303850	1526405	1491920	869591	1078906
		N50	367192 COUNT: 12	535036 COUNT: 9	503896 COUNT: 9	523342 COUNT: 9	541794 COUNT: 9	514393 COUNT: 10	424541 COUNT: 10	201791 COUNT: 19	921099 COUNT: 6	807386 COUNT: 6	885708 COUNT: 6	483630 COUNT: 11	743669 COUNT: 7
		Assembly size	12080733	11886928	12246128	11940871	11927626	11782394	12062772	11615143	11983341	12024099	11419885	11903341	11994421
	Comparison against the nuclear genome*	Chaff bases	0	0	0	0	0	0	0	0	0	0	0	0	0
		Missing reference bases	63593(0.53%)	67592(0.56%)	52153(0.43%)	388532(3.22%)	442793(3.67%)	113664(0.94%)	27067(0.22%)	158270(1.31%)	61072(0.51%)	65151(0.54%)	622497(5.16%)	17576(0.15%)	346109(2.87%)
		Missing assembly bases	291350(2.41%)	256642(2.16%)	168358(1.37%)	490176(4.11%)	557514(4.67%)	138835(1.18%)	365180(3.03%)	87044(0.75%)	234(0.00%)	131055(1.09%)	34338(0.30%)	141071(1.19%)	275419(2.30%)
		Missing assembly contigs	0(0.00%)	26(37.14%)	25(27.78%)	28(14.58%)	32(25.40%)	0(0.00%)	2(1.68%)	0(0.00%)	0(0.00%)	0(0.00%)	0(0.00%)	0(0.00%)	5(16.13%)
		Duplicated reference bases	124682	13795	160544	6640	7909	58415	66860	18348	37573	1975	20554	34471	126158
		Compressed reference bases	525717	522903	441478	296620	291339	556693	562469	507977	159473	190165	77886	498311	178234
		Bad trim	126999	1313	65075	8244	25116	96072	189737	85344	75	131055	34338	99994	139565
		Avg idy	99.98	99.99	99.99	100	99.99	99.99	99.99	100	99.99	99.98	99.95	99.98	99.92
		SNPs	919	184	364	181	442	616	326	68	184	162	354	1589	911
		Indels < 5bp	101	27	71	12	141	51	39	6	575	2014	5409	130	8460
		Indels >= 5	21	22	40	147	409	35	216	1	25	5	0	8	34
		Inversions	0	0	0	0	0	1	1	1	0	0	0	0	0
		Relocation	17	28	17	40	48	13	25	0	8	0	0	9	6
		Translocation	3	10	19	0	16	6	8	1	0	0	0	8	7
		Corrected contig #	308	131	179	472	651	290	416	241	49	23	17	115	62
		Corrected assembly size	11675561	11626219	11923488	11434601	11333722	11596943	11627078	11516919	11947381	11892647	11382783	11741761	11619572
		Min correct contig	500	1102	508	506	504	502	503	509	790	12828	24294	513	519
		Max correct contig	454174	647289	631846	224081	150090	417888	213520	535320	915296	1075895	1492344	662563	1054960
		Corrected N50	153300 COUNT: 25	216496 COUNT: 20	187858 COUNT: 21	55859 COUNT: 73	33827 COUNT: 110	133854 COUNT: 30	72086 COUNT: 52	150398 COUNT: 26	413926 COUNT: 10	767162 COUNT: 7	885988 COUNT: 6	263267 COUNT: 14	455759 COUNT: 10
	Comparison against the mitochondrial genome**	Missing reference bases	0(0.00%)	37001(43.14%)	76254(88.90%)	10394(12.12%)	35347(41.21%)	0(0.00%)	58(0.07%)	0(0.00%)	41271(48.11%)	0(0.00%)	51132(59.61%)	0(0.00%)	0(0.00%)
		Duplicated reference bases	749	166	7284	206	0	685	375	687	0	46379	206	289	155862
		Compressed reference bases	0	0	0	0	0	0	0	0	0	0	0	0	0
		Avg idy	100	99.99	99.76	100	99.92	100	100	100	99.94	99.96	98.85	100	99.16
		SNPs	0	0	19	0	12	0	0	0	0	0	54	0	10
		Indels < 5bp	0	2	4	0	10	0	0	0	14	37	346	0	486
		Indels >= 5	0	0	0	0	3	0	0	0	3	0	0	0	0
		Inversions	0	0	0	0	0	0	0	0	0	0	0	0	0
		Relocation	1	0	0	1	1	1	1	1	0	0	1	1	1
		Translocation	0	0	0	0	0	0	0	0	0	0	0	0	0
		Corrected contig #	2	27	13	31	35	2	6	2	4	1	2	2	4
		Corrected assembly size	86009	48569	9020	75564	48736	86009	86001	85947	44543	85779	34565	85892	106962
		Min correct contig	41317	950	504	624	504	41317	3733	41286	3200	85779	4930	40901	17964
		Max correct contig	44692	3878	1056	8517	7609	44692	40874	44661	23227	85779	29635	44991	36729
		Corrected N50	44692 COUNT: 1	1247 COUNT: 22	0 COUNT: 0	2618 COUNT: 10	675 COUNT: 25	44692 COUNT: 1	17511 COUNT: 2	44661 COUNT: 1	3200 COUNT: 4	85779 COUNT: 1	0 COUNT: 0	44991 COUNT: 1	28158 COUNT: 2
	Estimated cost†		786.76							213.91	1078.15			1382.28
Saccharomyces cerevisiae 1 nuclear copy : 200 mitochondrial copies	Overall statistics	Contigs #	854	44	90	158	134	226	107	290	19	31	24	91	28
		Reference contigs #	16 nuclear + 1 mito	16 nuclear + 1 mito	16 nuclear + 1 mito	16 nuclear + 1 mito	16 nuclear + 1 mito	16 nuclear + 1 mito	16 nuclear + 1 mito	16 nuclear + 1 mito	16 nuclear + 1 mito	16 nuclear + 1 mito	16 nuclear + 1 mito	16 nuclear + 1 mito	16 nuclear + 1 mito
		Min contig	501	1050	501	507	507	502	503	508	12008	50915	1165	505	13437
		Max contig	853472	1084910	1083612	987167	827884	1026095	1074353	535320	1526021	1173623	1490991	947052	1081829
		N50	329675 COUNT: 13	534269 COUNT: 9	543423 COUNT: 8	510670 COUNT: 9	443230 COUNT: 11	528613 COUNT: 9	516606 COUNT: 10	182956 COUNT: 20	922697 COUNT: 6	647648 COUNT: 7	879509 COUNT: 6	465044 COUNT: 10	733467 COUNT: 7
		Assembly size	12600094	11841245	12242470	11883400	11899120	11809824	12039317	11682734	12041080	11854695	11580066	11875187	12043085
	Comparison against the nuclear genome*	Chaff bases	0	0	0	0	0	0	0	0	0	0	0	0	0
		Missing reference bases	51441(0.43%)	92295(0.76%)	46537(0.39%)	400857(3.32%)	406913(3.37%)	99025(0.82%)	52957(0.44%)	35230(0.29%)	27301(0.23%)	236895(1.96%)	607673(5.03%)	16015(0.13%)	170650(1.41%)
		Missing assembly bases	763703(6.06%)	218879(1.85%)	221586(1.81%)	441752(3.72%)	534829(4.49%)	149996(1.27%)	367103(3.05%)	33676(0.29%)	449(0.00%)	134588(1.14%)	152155(1.31%)	121914(1.03%)	211226(1.75%)
		Missing assembly contigs	559(65.46%)	1(2.27%)	14(15.56%)	15(9.49%)	9(6.72%)	1(0.44%)	3(2.80%)	57(19.66%)	0(0.00%)	0(0.00%)	4(16.67%)	0(0.00%)	0(0.00%)
		Duplicated reference bases	143447	17139	195704	598	6220	62066	60900	5368	54984	3266	891	47695	68621
		Compressed reference bases	546101	530834	516135	282553	336044	561213	542174	508452	139672	204075	54152	528387	178198
		Bad trim	45115	1	40660	2597	11913	96282	151027	0	150	134563	114803	98116	205266
		Avg idy	99.98	99.99	99.99	100	99.99	99.99	99.99	100	99.99	99.95	99.95	99.98	99.91
		SNPs	934	222	497	123	532	637	328	42	153	295	283	1635	900
		Indels < 5bp	89	32	113	10	151	53	27	2	526	4826	5167	152	8963
		Indels >= 5	17	32	35	113	371	35	49	1	13	6	0	10	49
		Inversions	2	0	4	0	2	1	3	0	0	0	0	0	0
		Relocation	14	30	28	44	56	14	26	0	11	0	0	8	10
		Translocation	8	9	20	0	26	5	11	1	0	4	0	12	4
		Corrected contig #	313	147	203	453	656	291	248	246	39	39	16	120	77
		Corrected assembly size	11702765	11611968	11839187	11431154	11326883	11610062	11610644	11644470	11989267	11720769	11430245	11715514	11798862
		Min correct contig	506	629	526	507	505	502	500	517	781	904	207413	513	572
		Max correct contig	454174	600877	339980	270071	148556	471507	543179	535320	944153	964630	1491413	711024	827993
		Corrected N50	143954 COUNT: 27	184594 COUNT: 24	144808 COUNT: 29	56839 COUNT: 67	34501 COUNT: 107	144479 COUNT: 29	108901 COUNT: 30	149262 COUNT: 27	538502 COUNT: 9	551260 COUNT: 8	879704 COUNT: 6	238864 COUNT: 14	345359 COUNT: 12
	Comparison against the mitochondrial genome**	Missing reference bases	19590(22.84%)	84448(98.45%)	81139(94.59%)	75512(88.03%)	77838(90.74%)	1(0.00%)	256(0.30%)	57815(67.40%)	50895(59.33%)	0(0.00%)	4192(4.89%)	0(0.00%)	0(0.00%)
		Duplicated reference bases	388616	83	5521	0	0	602	206	83	8053907	42856	71983	289	84800
		Compressed reference bases	213	0	0	0	0	0	0	70	325	0	0	0	0
		Avg idy	99.88	99.78	99.82	99.98	99.94	99.99	100	99.64	99.3	99.96	98.6	100	99.06
		SNPs	104	2	9	1	5	0	0	82	18	0	126	0	9
		Indels < 5bp	5	1	1	1	0	0	0	1	159	22	1020	0	532
		Indels >= 5	0	0	0	0	4	0	0	0	0	0	0	0	1
		Inversions	0	0	0	0	0	0	0	0	0	0	0	0	0
		Relocation	0	0	0	0	1	1	1	1	0	1	0	1	2
		Translocation	0	0	0	0	0	0	0	0	0	0	0	0	0
		Corrected contig #	109	1	7	15	7	5	7	56	3	2	3	2	6
		Corrected assembly size	97867	1050	4513	10062	5528	86164	85789	31197	51080	92988	81872	89695	115446
		Min correct contig	504	1050	501	508	538	3916	3257	508	3678	20843	17374	44692	8453
		Max correct contig	1638	1050	1082	1086	1343	40860	37699	599	25225	72145	42982	45003	32294
		Corrected N50	1043 COUNT: 34	0 COUNT: 0	0 COUNT: 0	0 COUNT: 0	0 COUNT: 0	28566 COUNT: 2	17507 COUNT: 2	0 COUNT: 0	22177 COUNT: 2	72145 COUNT: 1	42982 COUNT: 1	45003 COUNT: 1	24291 COUNT: 2
	Estimated cost†		868.36							240.58	1533.64			1539.8
* all these statistics were generated by comparing de novo assemblies against the nuclear genome.
** all these statistics were generated by comparing de novo assemblies against the mitochondrial genome.
†The cost is estimated based on the latest pricing information avalibale at the Sequencing and Genomic Technologies Shared Resource of Duke University (www.dugsim.net/estimate_cost)

## Sheet: Table S2 - Case Study III
Table S2 iii. Complete QUAST report for de novo assemblies generated in the Case study III (best-performing strategy highlighted in light green).
		ILMN1	ILMN2	ILMN3	ILMN4	ILMN5	ILMN6	ILMN7	ILMN8	PACB1	PACB2	PACB3	HYBR1	HYBR2
Arabidopsis thaliana	Contigs #	6187	316	443	7321	3259	5825	1048	2577	21	21	21	3690	145
	Reference contigs #	5	5	5	5	5	5	5	5	5	5	5	5	5
	Min contig	500	1015	501	500	500	500	500	500	24108	19687	5067	500	2932
	Max contig	1683504	10238323	9123863	576733	3191527	4045142	13137453	2533436	20179156	21086649	20911676	7957885	8811841
	N50	297140 COUNT: 110	4561173 COUNT: 9	2466550 COUNT: 11	79842 COUNT: 404	417773 COUNT: 77	722345 COUNT: 43	4551813 COUNT: 8	278453 COUNT: 115	14061453 COUNT: 4	12821555 COUNT: 4	14461924 COUNT: 4	1905863 COUNT: 19	3028223 COUNT: 11
	Genome size	119146348	119146348	119146348	119146348	119146348	119146348	119146348	119146348	119146348	119146348	119146348	119146348	119146348
	Assembly size	122828234	118193509	120360797	118552386	120986043	115959521	121204404	117543114	119126682	118844903	118162009	118056884	116445670
	Chaff bases	0	0	0	0	0	0	0	0	0	0	0	0	0
	Missing reference bases	257310(0.22%)	945359(0.79%)	562971(0.47%)	2826825(2.37%)	12690085(10.65%)	876045(0.74%)	516402(0.43%)	382680(0.32%)	263313(0.22%)	300532(0.25%)	663090(0.56%)	657657(0.55%)	1844848(1.55%)
	Missing assembly bases	3505083(2.85%)	2217290(1.88%)	2000086(1.66%)	6269467(5.29%)	16357336(13.52%)	1071924(0.92%)	4943554(4.08%)	7614(0.01%)	23806(0.02%)	692(0.00%)	1760(0.00%)	660605(0.56%)	176795(0.15%)
	Missing assembly contigs	1(0.02%)	0(0.00%)	0(0.00%)	0(0.00%)	1(0.03%)	0(0.00%)	0(0.00%)	0(0.00%)	0(0.00%)	0(0.00%)	0(0.00%)	0(0.00%)	0(0.00%)
	Duplicated reference bases	1734171	241174	1254867	174408	96237	749610	649040	254711	381503	212926	235148	2011635	347980
	Compressed reference bases	4050244	3434745	3150221	5776160	2193931	6519531	5161966	2293816	403511	316977	400455	5700340	1914470
	Bad trim	742683	181710	519611	582824	876771	204369	1490460	204	4790	439	241	231291	95253
	Avg idy	99.97	99.98	99.98	100	99.97	99.97	99.98	100	99.97	99.98	99.69	99.96	99.84
	SNPs	17729	3151	6746	1429	10917	15278	8999	315	3148	1523	23785	29492	11915
	Indels < 5bp	2196	604	846	167	2265	1769	1716	21	30964	19741	345426	4236	164595
	Indels >= 5	619	292	336	2310	11699	560	1082	16	444	148	171	416	722
	Inversions	5	14	40	3	81	15	378	3	0	0	2	50	1
	Relocation	119	422	826	191	3319	164	2550	6	45	16	14	101	89
	Translocation	25	49	143	6	180	94	76	15	1	1	0	226	3
	Corrected contig #	6977	1564	2270	10398	14122	6913	6572	2603	531	188	214	4467	1017
	Corrected assembly size	117845263	115886038	117262705	111909005	103147003	114297101	115294892	117316468	118885047	118790845	118231556	115707101	116068973
	Min correct contig	500	544	500	500	500	500	500	500	509	560	970	500	507
	Max correct contig	754733	1789442	1511521	302031	134932	919336	653698	2533436	2602974	8552880	5317645	1429930	1412170
	Corrected N50	103083 COUNT: 307	307032 COUNT: 98	227171 COUNT: 149	31342 COUNT: 1020	13423 COUNT: 2253	131110 COUNT: 232	81399 COUNT: 404	266622 COUNT: 124	626871 COUNT: 46	2065721 COUNT: 15	1569406 COUNT: 24	230622 COUNT: 132	289280 COUNT: 108
	Estimated cost†	1438.63							426.97	4716.78			2640.59
Drosophila melanogaster	Contigs #	9634	849	1687	3656	2725	6971	2268	7292	52	41	61	5207	419
	Reference contigs #	7	7	7	7	7	7	7	7	7	7	7	7	7
	Min contig	500	998	500	500	500	500	500	500	17394	12134	973	500	1353
	Max contig	2690354	5231036	5230121	3789966	2435207	3092085	6059743	1007741	31424625	31752755	20419777	2442328	4555529
	N50	371499 COUNT: 102	1279582 COUNT: 31	1698342 COUNT: 24	876073 COUNT: 46	652548 COUNT: 62	538760 COUNT: 66	1885691 COUNT: 25	165433 COUNT: 233	17739652 COUNT: 3	24523887 COUNT: 3	15661533 COUNT: 4	569777 COUNT: 62	1307026 COUNT: 30
	Genome size	137547960	137547960	137547960	137547960	137547960	137547960	137547960	137547960	137547960	137547960	137547960	137547960	137547960
	Assembly size	137773486	129171189	135476592	130403100	128280989	124744652	140328019	126358354	137665385	136885085	134366678	125014527	125504880
	Chaff bases	0	0	0	0	0	0	0	0	0	0	0	0	0
	Missing reference bases	941014(0.68%)	2919050(2.12%)	1885881(1.37%)	9077330(6.60%)	18300212(13.30%)	2021272(1.47%)	1587191(1.15%)	1062186(0.77%)	1335395(0.97%)	571950(0.42%)	1604824(1.17%)	1493044(1.09%)	7849909(5.71%)
	Missing assembly bases	9783096(7.10%)	6664056(5.16%)	10327307(7.62%)	11264978(8.64%)	13798378(10.76%)	556788(0.45%)	15763360(11.23%)	8772(0.01%)	894792(0.65%)	1621(0.00%)	932(0.00%)	356923(0.29%)	526644(0.42%)
	Missing assembly contigs	0(0.00%)	0(0.00%)	0(0.00%)	0(0.00%)	1(0.04%)	0(0.00%)	0(0.00%)	0(0.00%)	0(0.00%)	0(0.00%)	0(0.00%)	0(0.00%)	0(0.00%)
	Duplicated reference bases	1861927	203490	1171653	22987	52223	1722429	798259	170988	1603966	591602	708616	1753537	2273571
	Compressed reference bases	16271733	15357154	15816693	11194780	5142724	18068040	15671656	14067508	1707448	967787	2949304	17532114	9028113
	Bad trim	2106234	444661	1797609	290173	385073	209061	5551204	367	433766	1534	446	196831	211358
	Avg idy	99.99	99.99	99.98	100	99.98	99.98	99.99	100	99.92	99.94	99.72	99.98	99.75
	SNPs	5334	4749	7290	647	6457	8981	7188	891	6959	5077	23926	15431	16777
	Indels < 5bp	1182	1178	1943	253	2407	1464	1453	188	95876	74806	353456	2960	273219
	Indels >= 5	401	258	423	1944	7014	272	306	22	1396	246	142	154	622
	Inversions	32	57	648	7	57	30	272	13	15	2	6	66	28
	Relocation	339	759	2360	716	1462	249	2469	35	189	25	41	229	265
	Translocation	63	105	1548	4	59	91	41	9	7	0	7	353	51
	Corrected contig #	9706	3118	6961	7296	9760	6956	5401	7329	1589	319	277	5508	1377
	Corrected assembly size	126027577	122528174	124113944	118860405	113811342	122531592	123184769	126229374	135442843	136544904	134227207	123163522	123426091
	Min correct contig	500	504	500	500	500	500	500	500	501	511	713	500	502
	Max correct contig	975226	1007850	904536	454283	204557	1008077	1086546	1007741	3584495	13108268	4511658	1118893	1536754
	Corrected N50	114934 COUNT: 318	169688 COUNT: 229	166911 COUNT: 232	52861 COUNT: 701	22299 COUNT: 1560	138234 COUNT: 268	195325 COUNT: 195	154962 COUNT: 250	443783 COUNT: 66	5107524 COUNT: 8	1395156 COUNT: 31	211910 COUNT: 183	279262 COUNT: 132
	Estimated cost†	1555.33							465.11	5368.2			2865.86
Plasmodium falciparum 3D7	Contigs #	9932	133	283	9322	3479	1131	1104	606	66	23	14	NA	27
	Reference contigs #	14	14	14	14	14	14	14	14	14	14	14	14	14
	Min contig	500	1049	501	500	500	500	500	500	12994	20697	602411	NA	4029
	Max contig	32342	3293453	6148621	28945	237657	943828	1047741	1306367	1343209	2911054	3243049	NA	2899548
	N50	3825 COUNT: 1614	1365770 COUNT: 7	914269 COUNT: 6	2187 COUNT: 2924	46918 COUNT: 144	264649 COUNT: 28	220645 COUNT: 29	362245 COUNT: 20	730961 COUNT: 12	1437070 COUNT: 6	1645007 COUNT: 5	NA	1377047 COUNT: 6
	Genome size	23292622	23292622	23292622	23292622	23292622	23292622	23292622	23292622	23292622	23292622	23292622	NA	23292622
	Assembly size	23304526	23860484	27373955	18646344	26806433	26896206	26898111	22917378	22518843	23215082	22645875	NA	22745165
	Missing reference bases	3927150(16.86%)	404536(1.74%)	673782(2.89%)	4248451(18.24%)	6387504(27.42%)	2803030(12.03%)	2820969(12.11%)	33560(0.14%)	732575(3.15%)	89895(0.39%)	489648(2.10%)	NA	759147(3.26%)
	Missing assembly bases	4234682(18.17%)	1369461(5.74%)	5121500(18.71%)	830(0.00%)	10289972(38.39%)	6724365(25.00%)	6756705(25.12%)	1629(0.01%)	21484(0.10%)	832(0.00%)	10097(0.04%)	NA	128055(0.56%)
	Missing assembly contigs	3(0.03%)	0(0.00%)	0(0.00%)	0(0.00%)	426(12.24%)	0(0.00%)	1(0.09%)	0(0.00%)	0(0.00%)	0(0.00%)	0(0.00%)	NA	0(0.00%)
	Avg idy	99.91	99.94	99.86	100	98.72	99.72	99.72	99.99	99.77	99.77	99.5	NA	99.44
	SNPs	2019	1156	4182	153	4526	10586	10285	54	5660	492	5698	NA	10747
	Indels < 5bp	928	712	1636	26	16707	12922	12702	44	29596	50874	106141	NA	100734
	Indels >= 5	1694	840	3016	7	6954	5320	5202	48	1980	77	184	NA	2309
	Inversions	6	4	23	0	58	608	633	0	3	0	0	NA	4
	Relocation	32	269	1163	2	3044	4031	3874	9	237	12	32	NA	156
	Translocation	73	52	701	5	423	3535	3642	11	6	0	1	NA	23
	Corrected contig #	11135	1650	4924	9327	8548	10792	10787	670	2242	131	285	NA	2522
	Corrected assembly size	18798051	22512636	21973392	18644483	14920422	18555352	18563382	22928687	22487714	23208509	22731961	NA	22696448
	Min correct contig	500	514	500	500	500	500	500	500	500	2776	596	NA	500
	Max correct contig	18480	146154	43870	28945	21275	20786	21614	729911	167630	1378831	430944	NA	91545
	Corrected N50	1734 COUNT: 3585	28048 COUNT: 242	7413 COUNT: 863	2186 COUNT: 2926	1236 COUNT: 4513	1743 COUNT: 3593	1736 COUNT: 3586	221988 COUNT: 33	17200 COUNT: 379	282888 COUNT: 20	119362 COUNT: 61	NA	15463 COUNT: 445
	Estimated cost†	830.72							228.28	1323.56			1467.15
Plasmodium falciparum IT - real data*	# contigs (>= 0 bp)	64845	548	NA	6614	100920	24267	8981	2211	NA	115	39	NA	189
	# contigs (>= 1000 bp)	4743	546	NA	3898	1386	2171	2755	636	NA	115	39	NA	188
	# contigs (>= 5000 bp)	1361	423	NA	1327	1048	744	813	323	NA	115	35	NA	186
	# contigs (>= 10000 bp)	478	331	NA	416	861	531	464	260	NA	115	34	NA	186
	# contigs (>= 25000 bp)	27	211	NA	29	498	267	174	184	NA	102	24	NA	153
	# contigs (>= 50000 bp)	1	149	NA	1	209	77	62	123	NA	87	22	NA	118
	Total length (>= 0 bp)	27403223	29080614	NA	20338050	45670796	23927208	21733352	23120096	NA	22412820	22755189	NA	21486851
	Total length (>= 1000 bp)	21359392	29078652	NA	19119916	35464912	21110858	20258134	22654556	NA	22412820	22755189	NA	21486801
	Total length (>= 5000 bp)	13389753	28798496	NA	12599662	34582330	18367071	15690589	21919684	NA	22412820	22743145	NA	21481225
	Total length (>= 10000 bp)	7152046	28129457	NA	6269284	33185566	16835024	13252313	21456977	NA	22412820	22735925	NA	21481225
	Total length (>= 25000 bp)	820992	26182882	NA	936445	27017737	12341871	8550084	20245016	NA	22162515	22580876	NA	20901499
	Total length (>= 50000 bp)	57694	23974238	NA	52600	16690070	5648073	4665338	18051045	NA	21627787	22500092	NA	19561711
	# contigs	7149	548	NA	4767	1505	3383	3643	752	NA	115	39	NA	188
	Largest contig	57694	641692	NA	52600	266228	166880	168198	631357	NA	1117478	3355276	NA	602067
	Total length	23065615	29080614	NA	19745704	35546269	21990422	20901343	22732437	NA	22412820	22755189	NA	21486801
	GC (%)	19.22	19.34	NA	19.84	20.22	18.76	19.37	19.21	NA	19.47	19.32	NA	19.03
	N50	6236	167117	NA	6784	46675	29864	18718	141150	NA	366528	1574717	NA	198392
	N75	2921	80071	NA	3671	25990	11518	5028	66419	NA	215331	976600	NA	116803
	L50	1028	56	NA	860	232	218	262	47	NA	21	5	NA	37
	L75	2389	118	NA	1843	484	500	811	106	NA	40	10	NA	73
	# N's per 100 kbp	12952.4	27536.7	NA	2309.19	48958.4	2088.65	4529.72	116.57	NA	0	0	NA	0
	Estimated cost†	830.72							228.28	1323.56			1467.15
*The protocols ILMN4, PACB1, and HYBR1 failed to finished after multipe attempts.
†The cost is estimated based on the latest pricing information avalibale at the Sequencing and Genomic Technologies Shared Resource of Duke University (www.dugsim.net/estimate_cost)
